# Supplementary material for: mTORC1-Dependent Protein and Parkinson’s Disease: A Mendelian Randomization Study
Source: Brain Sci. 2023 Mar 24;13(4):536. doi: 10.3390/brainsci13040536 (PMC10137243; doi:10.3390/brainsci13040536)
Supplement: Supplementary file 1 [file brainsci-13-00536-s001.zip]

Archive with 1 entries (1 files):
- brainsci-2260047-supplementary.pdf
